# Supplementary material for: Uncovering structural themes across cilia microtubule inner proteins with implications for human cilia function
Source: Nat Commun. 2024 Mar 27;15:2687. doi: 10.1038/s41467-024-46737-3 (PMC10973386; doi:10.1038/s41467-024-46737-3)
Supplement: Supplementary file 3 — Source Data [file 41467_2024_46737_MOESM3_ESM.xlsx]

## Sheet: Figure 2g.
Figure 2g. Immunoblot of 1. TCHP, 2. NME7, 3. CAPS2, and 4. GAPDH.

## Sheet: Figure 2d
Figure 2d: Gene co-expression analysis of caps2 across non-cancerous tissues derived adjancent to cancers: Head and Neck squamous cell carcinoma (HNSC), Kidney Chromophobe (KICH), Lung adenocarcinoma (LUAD), Lung squamous cell carcinoma (LUSC), and Uterine Corpus Endometrial Carcinoma (UCEC). Publicly available TCGA RNA expression data obtained and processed using Gepia2 software (PMID: 31114875).
Gene Symbol	PCC
FAM161A	0.89
IFT88	0.89
BBS4	0.88
CTA-445C9.14	0.88
AK9	0.88
DZIP3	0.87
ZNF214	0.87
RNF32	0.86
IFT74	0.86
CCDC30	0.86
SPATA6	0.85
IQCC	0.85
MAP9	0.85
DPY19L2P2	0.85
DYNC2LI1	0.85
LZTFL1	0.85
CCDC121	0.85
CTD-2368P22.1	0.84
TIGD4	0.84
ZNF396	0.84
RP11-333E1.1	0.84
WDR35	0.84
FBXL2	0.84
LEKR1	0.84
TTC30A	0.84
MIPOL1	0.83
TCTN2	0.83
FSIP1	0.83
CTC-559E9.1	0.83
DNAL1	0.83
IFT81	0.83
CCDC13	0.83
FBXO36	0.83
ZNF19	0.83
IQCH	0.83
INTU	0.83
TSGA10	0.82
ARL6	0.82
KIF3A	0.82
RP11-799D4.4	0.82
WDR73	0.82
C15orf65	0.82
TEX9	0.82
IFT80	0.82
DUSP19	0.82
ZNF432	0.82
POLI	0.82
C5orf45	0.82
CASC2	0.81
PACRGL	0.81
RP11-637A17.2	0.81
USP51	0.81
HKR1	0.81
ZNRD1-AS1	0.81
CCDC181	0.81
IQUB	0.81
IFT27	0.81
C1orf101	0.81
LINC00094	0.81
C11orf74	0.81
UGDH-AS1	0.81
ZNF709	0.81
RP11-418J17.1	0.81
ZNF606	0.81
TMEM68	0.81
TMEM17	0.81
THAP10	0.81
ANKMY2	0.81
P4HTM	0.81
CEP290	0.80
ZNF157	0.80
IQCK	0.80
ZNF132	0.80
NPHP1	0.80
MCMDC2	0.80
BBS9	0.80
ZNF599	0.80
MKS1	0.80
CARF	0.80
RP11-242D8.1	0.80
LRRC6	0.80
BBS5	0.80
DZIP1L	0.80
SPEF2	0.80
ZNF514	0.79
SDCBP2-AS1	0.79
RP11-643M14.1	0.79
ZNF204P	0.79
CC2D2A	0.79
CNTD1	0.79
ZC2HC1A	0.79
CTD-2047H16.4	0.79
UNC119B	0.79
DHX40	0.79
DZANK1	0.79
NME5	0.79
CTC-351M12.1	0.79
FAM149B1	0.79
RP11-685M7.3	0.79
MNS1	0.79

## Sheet: Figure 2e
Figure 2e: PANTHER gene ontology gene enrichment analysis of co-expressed genes in Figure 2d.
PANTHER GO-Slim Cellular Component	expected	Fold Enrichment	+/-	raw P value	FDR
cilium	1.02	19.63	+	4.55E-20	2.24E-17
plasma membrane bounded cell projection	2.67	7.50	+	1.93E-12	4.74E-10
cell projection	2.74	7.29	+	3.14E-12	5.15E-10
microtubule cytoskeleton	1.68	7.14	+	1.36E-07	1.68E-05
intraciliary transport particle B	.05	78.22	+	5.01E-07	4.93E-05
microtubule organizing center	.79	10.07	+	1.69E-06	1.39E-04
intraciliary transport particle	.07	53.52	+	1.83E-06	1.29E-04
ciliary transition zone	.09	42.37	+	4.17E-06	2.56E-04
cytoskeleton	3.05	4.26	+	1.13E-05	6.16E-04
membrane	12.78	.08	-	2.29E-05	1.12E-03
cell periphery	9.90	< 0.01	-	4.85E-05	2.17E-03
ciliary basal body	.21	19.19	+	7.38E-05	3.02E-03
plasma membrane	8.62	< 0.01	-	1.91E-04	7.22E-03
BBSome	.03	72.63	+	5.36E-04	1.88E-02

## Sheet: Figure 2f
Figure 2f: Transcriptome analysis of mouse NIH3T3 fibroblasts raw data. Data previously published (Veland et al., 2013, PMID: 23593172)
Gene	Raw Intensity-NIH3T3-Interphase	Raw Intensity-NIH3T3-Starvation	TPM-NIH3T3-Interphase	TPM-NIH3T3-Starvation	log2 Ratio(NIH3T3-Starvation/NIH3T3-Interphase)	P-Value	FDR	Symbol	Description	GO Component	GO Function	GO Process	transcriptID
353025	1	19	0.17	3.39	4.31768	0.000584664	0.00174246	Caps2	Mus musculus calcyphosphine 2 (Caps2), mRNA	GO:0005575//cellular_component	GO:0003674//molecular_function;GO:0005509//calcium ion binding	GO:0008150//biological_process	gi|258613870|ref|NM_178278.4|
71877	2	22	0.34	3.92	3.52725	0.000132179	0.000437161	Efhc1	Mus musculus EF-hand domain (C-terminal) containing 1 (Efhc1), mRNA	GO:0005929//cilium;GO:0005930//axoneme;GO:0019861//flagellum;GO:0043025//neuronal cell body	GO:0005509//calcium ion binding;GO:0008022//protein C-terminus binding	GO:0006874//cellular calcium ion homeostasis;GO:0043065//positive regulation of apoptosis	gi|254553421|ref|NM_027974.1|
171567	135.5	103	23.06	18.37	-0.328041	0.0870254	0.155272	Nme7	Mus musculus non-metastatic cells 7, protein expressed in (nucleoside-diphosphate kinase) (Nme7), transcript variant 1, mRNA	GO:0005575//cellular_component	GO:0000166//nucleotide binding;GO:0003674//molecular_function;GO:0004550//nucleoside diphosphate kinase activity;GO:0005524//ATP binding;GO:0016301//kinase activity;GO:0016740//transferase activity;GO:0046872//metal ion binding	GO:0006183//GTP biosynthetic process;GO:0006228//UTP biosynthetic process;GO:0006241//CTP biosynthetic process;GO:0008150//biological_process;GO:0009117//nucleotide metabolic process	gi|229608934|ref|NM_138314.3|
	Interphase (TMP)	Starvation (TMP)		Ratio (starvation/Interphase)
Caps2	0.17	3.39		19.9412
Efhc1	0.34	3.92		11.5294
Nme7	23.06	18.37		0.796618

## Sheet: Figure 7h
Figure 7h: Gene co-expression and GO enrichment analysis of genes c20orf85, c2orf50, c5orf49, and fam183a. Gene expression data from TCGA obtained and processed with the Gepia2 software (PMID:3114875/). Gene co-expression analysed across non-cancerous tissue derived adjacent to all annotated TCGA cancers
Gene co-expression analysis													c20orf85 co-expressed genes GO enrichment analysis (Panther GO slim cellular component)
C20orf85 co-expressed genes			c2orf50 co-expressed genes			c5orf49 co-expressed genes			fam183aco-expressed genes				PANTHER GO-Slim Cellular Component	expected	Fold Enrichment	+/-	raw P value	FDR
Gene	PCC		Gene	PCC		Gene	PCC		Gene	PCC			cilium	1.11	16.26	+	1.16E-16	5.69E-14
C5orf49	0.98		CFAP52	0.96		FAM183A	0.99		C5orf49	0.99			axoneme	.24	41.05	+	2.34E-13	5.75E-11
FAM183A	0.98		CCDC42B	0.96		C20orf85	0.98		TUBA4B	0.98			ciliary plasm	.25	40.34	+	2.73E-13	4.48E-11
TEKT4	0.98		KCNRG	0.96		TUBA4B	0.98		C20orf85	0.98			plasma membrane bounded cell projection cytoplasm	.26	37.74	+	4.97E-13	6.12E-11
ZMYND10	0.98		LRRC46	0.95		C11orf97	0.98		SNTN	0.98			cytoskeleton	3.32	6.63	+	1.64E-12	1.61E-10
WDR38	0.98		TCTE1	0.95		CDHR4	0.97		C9orf171	0.98			cytoplasmic region	.34	29.62	+	4.45E-12	3.65E-10
CCDC78	0.98		CCDC114	0.95		C9orf171	0.97		KCNRG	0.98			microtubule cytoskeleton	1.82	9.32	+	4.89E-12	3.44E-10
CDHR4	0.98		LRRC71	0.95		CFAP45	0.97		LRRC71	0.98			plasma membrane bounded cell projection	2.90	6.21	+	6.59E-10	4.06E-08
CFAP45	0.98		DCDC2B	0.95		KCNRG	0.97		C11orf97	0.98			cell projection	2.98	6.04	+	1.01E-09	5.53E-08
LRRC46	0.98		TEKT2	0.95		LRRC46	0.97		CFAP52	0.97			intracellular non-membrane-bounded organelle	6.53	3.37	+	3.69E-07	1.82E-05
SNTN	0.98		FAM183A	0.95		SNTN	0.97		ZMYND10	0.97			non-membrane-bounded organelle	6.53	3.37	+	3.69E-07	1.65E-05
C9orf171	0.98		CFAP57	0.95		TEKT4	0.97		CDHR4	0.97			dynein complex	.15	32.50	+	8.26E-07	3.39E-05
CCDC17	0.97		C6orf118	0.95		ZMYND10	0.97		DCDC2B	0.97			axonemal dynein complex	.04	70.20	+	2.06E-05	7.81E-04
TUBA4B	0.97		C5orf49	0.95		LRRC71	0.97		LINC01513	0.97			microtubule associated complex	.41	12.32	+	6.82E-05	2.40E-03
CCDC33	0.97		C9orf171	0.95		CFAP52	0.97		C6orf118	0.97			outer dynein arm	.02	> 100	+	2.66E-04	8.71E-03
LINC01513	0.97		SNTN	0.95		CFAP126	0.97		CFAP45	0.97			intracellular membrane-bounded organelle	24.07	.42	-	4.32E-04	1.33E-02
C11orf97	0.97		TUBA4B	0.95		LINC01513	0.97		CCDC42B	0.97			microtubule	.64	7.85	+	5.11E-04	1.48E-02
CNGA4	0.97		TEKT1	0.95		TEKT2	0.97		CCDC114	0.97			ciliary base	.03	66.86	+	6.32E-04	1.73E-02
LRRC71	0.97		FAM81B	0.94		C6orf118	0.97		CCDC78	0.97			ciliary basal body	.23	13.25	+	1.75E-03	4.54E-02
CFAP126	0.97		DRC1	0.94		CCDC42B	0.97		LRRC46	0.97
SPATS1	0.97		ARMC3	0.94		C1orf158	0.97		TEKT1	0.97
C6orf118	0.97		C11orf97	0.94		CCDC114	0.96		CFAP126	0.97
KCNRG	0.97		C1orf158	0.94		ARMC3	0.96		C9orf24	0.97			c2orf50 co-expressed genes GO enrichment analysis (Panther GO slim cellular component)
TEKT1	0.97		FAM179A	0.94		CCDC17	0.96		DRC1	0.97			PANTHER GO-Slim Cellular Component	expected	Fold Enrichment	+/-	raw P value	FDR
C9orf24	0.97		DNAH9	0.94		FAM81B	0.96		CCDC17	0.96			cilium	1.06	17.04	+	4.79E-17	2.35E-14
ARMC3	0.97		TTC16	0.94		SPEF1	0.96		C4orf22	0.96			cytoskeleton	3.17	6.95	+	5.87E-13	1.44E-10
CFAP52	0.97		C1orf87	0.94		DRC1	0.96		C1orf158	0.96			axoneme	.23	38.71	+	5.95E-12	9.76E-10
C9orf135	0.96		CFAP126	0.94		TTC25	0.96		CCDC153	0.96			ciliary plasm	.24	38.04	+	6.85E-12	8.43E-10
CAPSL	0.96		CNGA4	0.94		CCDC33	0.96		TEKT4	0.96			plasma membrane bounded cell projection cytoplasm	.25	35.59	+	1.18E-11	1.16E-09
DCDC2B	0.96		CDHR4	0.94		DNAAF3	0.96		TCTE1	0.96			microtubule cytoskeleton	1.74	9.19	+	2.54E-11	2.08E-09
CCDC153	0.96		ZMYND10	0.94		CFAP53	0.96		FAM81B	0.96			cytoplasmic region	.32	27.93	+	8.55E-11	6.01E-09
C1orf158	0.96		SPATS1	0.94		CNGA4	0.96		TEKT2	0.96			plasma membrane bounded cell projection	2.77	6.51	+	2.95E-10	1.81E-08
LDLRAD1	0.96		DNAH10	0.94		CCDC78	0.96		ARMC3	0.96			cell projection	2.84	6.33	+	4.54E-10	2.48E-08
ENKUR	0.96		ADGB	0.93		DNAH9	0.96		SPATS1	0.96			dynein complex	.15	40.86	+	1.75E-08	8.61E-07
DNAH9	0.96		CCDC108	0.93		DCDC2B	0.96		CNGA4	0.96			intracellular non-membrane-bounded organelle	6.23	3.69	+	3.29E-08	1.47E-06
CCDC42B	0.96		C20orf85	0.93		C9orf24	0.96		FAM179A	0.96			non-membrane-bounded organelle	6.23	3.69	+	3.29E-08	1.35E-06
DNAAF3	0.96		CCDC153	0.93		TEKT1	0.96		CAPSL	0.96			microtubule associated complex	.39	15.48	+	3.49E-06	1.32E-04
TCTE1	0.96		CCDC17	0.93		TCTE1	0.96		CATSPERD	0.96			intracellular membrane-bounded organelle	22.97	.26	-	6.03E-06	2.12E-04
RSPH1	0.96		ENKUR	0.93		WDR38	0.96		C9orf135	0.95			axonemal dynein complex	.04	73.54	+	1.80E-05	5.89E-04
CAPS	0.96		C9orf24	0.93		SPATS1	0.96		WDR38	0.95			motile cilium	.27	14.86	+	1.90E-04	5.83E-03
DRC1	0.96		EFCAB1	0.93		CCDC153	0.96		RIIAD1	0.95			outer dynein arm	.02	> 100	+	2.42E-04	7.01E-03
STOML3	0.96		CFAP47	0.93		CAPSL	0.96		RSPH1	0.95			ciliary base	.03	70.04	+	5.76E-04	1.58E-02
SPEF1	0.96		C9orf117	0.93		C4orf22	0.96		ENKUR	0.95			9+2 motile cilium	.20	15.01	+	1.24E-03	3.21E-02
TEKT2	0.95		DRC7	0.93		C9orf135	0.95		DNAH9	0.95
CFAP53	0.95		GAS2L2	0.93		RSPH1	0.95		C2orf50	0.95
CCDC114	0.95		MAP3K19	0.93		DYNLRB2	0.95		FAM92B	0.95
ROPN1L	0.95		CFAP45	0.93		CFAP57	0.95		DNAAF3	0.95			c5orf49 co-expressed genes GO enrichment analysis (Panther GO slim cellular component)
FAM81B	0.95		DYNLRB2	0.93		CAPS	0.95		C9orf117	0.95			PANTHER GO-Slim Cellular Component	expected	Fold Enrichment	+/-	raw P value	FDR
DNAI2	0.95		CFAP43	0.93		FAM179A	0.95		ADGB	0.95			cilium	1.11	17.17	+	5.79E-18	2.85E-15
RP11-60L3.1	0.95		TTC29	0.93		DNAJB13	0.95		EFCAB1	0.95			cytoskeleton	3.32	6.94	+	1.87E-13	4.61E-11
RIIAD1	0.95		DNAH12	0.93		RIIAD1	0.95		C1orf87	0.95			axoneme	.24	41.05	+	2.34E-13	3.84E-11
C4orf22	0.95		GRIN3B	0.93		C2orf50	0.95		CCDC33	0.94			ciliary plasm	.25	40.34	+	2.73E-13	3.36E-11
TMEM190	0.95		CFAP53	0.93		C9orf117	0.95		CFAP57	0.94			microtubule cytoskeleton	1.82	9.86	+	4.22E-13	4.15E-11
C11orf88	0.95		TTC25	0.93		DRC7	0.95		RP11-395E19.6	0.94			plasma membrane bounded cell projection cytoplasm	.26	37.74	+	4.97E-13	4.08E-11
ANKRD66	0.95		CCDC78	0.93		ENKUR	0.95		AC013264.2	0.94			cytoplasmic region	.34	29.62	+	4.45E-12	3.13E-10
TTC25	0.95		DNAAF3	0.93		SPAG8	0.94		DYNLRB2	0.94			plasma membrane bounded cell projection	2.90	6.56	+	8.40E-11	5.17E-09
FOXJ1	0.95		C4orf22	0.93		PPP1R42	0.94		CTD-2544H17.1	0.94			cell projection	2.98	6.38	+	1.32E-10	7.24E-09
C1orf87	0.95		WDR38	0.93		GAS2L2	0.94		DNAH12	0.94			intracellular non-membrane-bounded organelle	6.53	3.68	+	1.83E-08	8.99E-07
DNAJB13	0.94		DNAI2	0.92		FOXJ1	0.94		C11orf88	0.94			non-membrane-bounded organelle	6.53	3.68	+	1.83E-08	8.17E-07
DRC7	0.94		C10orf95	0.92		CFAP47	0.94		TTC25	0.94			dynein complex	.15	39.00	+	2.32E-08	9.50E-07
CATSPERD	0.94		FAM92B	0.92		DNAI2	0.94		CFAP53	0.94			microtubule associated complex	.41	14.78	+	4.58E-06	1.73E-04
TTC29	0.94		DNAI1	0.92		C9orf116	0.94		DNAI2	0.94			axonemal dynein complex	.04	70.20	+	2.06E-05	7.26E-04
FAM92B	0.94		CAPSL	0.92		DNAH12	0.94		ANKRD66	0.94			motile cilium	.28	14.18	+	2.27E-04	7.43E-03
GAS2L2	0.94		LINC01513	0.92		CFAP43	0.94		DNAJB13	0.94			outer dynein arm	.02	> 100	+	2.66E-04	8.17E-03
MAP3K19	0.94		CFAP74	0.92		C1orf87	0.94		GAS2L2	0.94			microtubule	.64	7.85	+	5.11E-04	1.48E-02
FAM179A	0.94		PPP1R32	0.92		C11orf88	0.94		TTC29	0.94			ciliary base	.03	66.86	+	6.32E-04	1.73E-02
C15orf26	0.94		ANKRD66	0.92		CCDC65	0.94		DYDC2	0.94			intracellular membrane-bounded organelle	24.07	.46	-	1.11E-03	2.87E-02
C21orf58	0.94		NME9	0.92		LDLRAD1	0.94		DRC7	0.94			9+2 motile cilium	.21	14.33	+	1.42E-03	3.48E-02
DYNLRB2	0.94		VWA3B	0.92		TMEM190	0.94		PIH1D3	0.94			ciliary basal body	.23	13.25	+	1.75E-03	4.11E-02
CFAP57	0.94		ZBBX	0.92		DYDC2	0.94		SPAG8	0.94
CCDC65	0.94		PIH1D3	0.92		ADGB	0.94		MAP3K19	0.94
AC013264.2	0.94		CCDC37	0.92		TTC16	0.94		C1orf194	0.94
C2orf50	0.93		CATSPERD	0.92		CATSPERD	0.94		SPEF1	0.94			fam183a co-expressed genes GO enrichment analysis (Panther GO slim cellular component)
PIH1D3	0.93		TEKT4	0.92		C10orf95	0.93		LDLRAD1	0.93			PANTHER GO-Slim Cellular Component	expected	Fold Enrichment	+/-	raw P value	FDR
PPP1R42	0.93		C7orf57	0.92		CROCC2	0.93		C15orf26	0.93			cilium	1.07	15.90	+	1.17E-15	5.77E-13
NME9	0.93		C1orf194	0.92		EFCAB1	0.93		TPPP3	0.93			cytoskeleton	3.20	6.87	+	7.63E-13	1.88E-10
C22orf15	0.93		RP11-445L6.3	0.92		NME9	0.93		STOML3	0.93			microtubule cytoskeleton	1.76	9.64	+	2.71E-12	4.44E-10
DYDC2	0.93		RSPH1	0.92		C21orf58	0.93		CROCC2	0.93			axoneme	.24	38.25	+	6.64E-12	8.16E-10
C9orf116	0.93		C11orf88	0.92		MAP3K19	0.93		C10orf95	0.93			ciliary plasm	.24	37.59	+	7.64E-12	7.52E-10
AKAP14	0.93		AC013264.2	0.92		ANKRD66	0.93		CCDC37	0.93			plasma membrane bounded cell projection cytoplasm	.26	35.17	+	1.31E-11	1.08E-09
DNAH12	0.93		LRRC18	0.92		GRIN3B	0.93		ROPN1L	0.93			cytoplasmic region	.33	27.60	+	9.53E-11	6.69E-09
DNAI1	0.93		CCDC65	0.92		LRRC23	0.93		CAPS	0.93			plasma membrane bounded cell projection	2.80	6.07	+	2.78E-09	1.71E-07
C10orf95	0.93		CFAP58	0.92		STOML3	0.93		CFAP43	0.93			cell projection	2.88	5.91	+	4.16E-09	2.27E-07
EFCAB1	0.93		RP11-193M21.1	0.92		RP11-395E19.6	0.93		RP11-445L6.3	0.93			dynein complex	.15	40.38	+	1.88E-08	9.25E-07
TTC16	0.93		CROCC2	0.91		TTC29	0.93		C21orf58	0.93			intracellular non-membrane-bounded organelle	6.30	3.49	+	1.92E-07	8.58E-06
RP11-395E19.6	0.93		C16orf71	0.91		DNAI1	0.93		GRIN3B	0.93			non-membrane-bounded organelle	6.30	3.49	+	1.92E-07	7.87E-06
VWA3B	0.93		LDLRAD1	0.91		FAM92B	0.93		TTC16	0.93			microtubule associated complex	.39	15.30	+	3.74E-06	1.42E-04
TPPP3	0.93		LRRC23	0.91		DNAH10	0.93		DNAI1	0.93			axonemal dynein complex	.04	72.68	+	1.86E-05	6.54E-04
CROCC2	0.93		C9orf135	0.91		C22orf23	0.93		CFAP47	0.93			motile cilium	.27	14.68	+	1.98E-04	6.50E-03
C9orf117	0.93		CTD-2544H17.1	0.91		CCDC108	0.93		AKAP14	0.93			intracellular membrane-bounded organelle	23.25	.39	-	2.21E-04	6.80E-03
LRRC10B	0.93		RP11-424M24.5	0.91		CCDC37	0.93		PPP1R42	0.93			outer dynein arm	.02	> 100	+	2.48E-04	7.17E-03
SPAG8	0.93		PPP1R42	0.91		ROPN1L	0.93		CCDC108	0.93			microtubule	.62	8.13	+	4.36E-04	1.19E-02
GRIN3B	0.93		C22orf15	0.91		C15orf26	0.93		DNAH10	0.93			9+2 motile cilium	.20	14.83	+	1.28E-03	3.32E-02
CCDC108	0.92		APOBEC4	0.91		AC013264.2	0.92		PPP1R32	0.93
APOBEC4	0.92		C15orf26	0.91		TSNAXIP1	0.92		RP11-275I14.4	0.93
CCDC96	0.92		SPAG8	0.91		TPPP3	0.92		NME9	0.93
CFAP47	0.92		CDHR3	0.91		MEIG1	0.92		LRRC18	0.92
EFCAB10	0.92		CFAP99	0.91		C16orf71	0.92		TMEM190	0.92
CFAP43	0.92		C22orf23	0.91		RP11-445L6.3	0.92		CCDC65	0.92
RP11-445L6.3	0.92		RP11-395E19.6	0.91		PIH1D3	0.92		RP11-60L3.1	0.92
LRRC23	0.92		SPEF1	0.91		CCDC96	0.92		C22orf15	0.92

## Sheet: Figure 8g
Figure 8g. Immunoblot of 1. TCHP and 2. FLAG-NME7 fragments

## Sheet: Figure 8i
Figure 8i. Immunoblot of 1. FLAG (FLAG-TCHP fragments) and 2. NME7.

## Sheet: Suppl. Figure S8a
Supplementary figure S8a. Immunoblot of NME7 and TCHP in NME7 CRISPR clones.
1.NME7 exon 1 CRISPR clone, anti-NME7
2.NME7 exon 1 CRISPR clone, anti-TCHP
3.NME7 exon 6 CRISPR clone, anti-NME7
4.NME7 exon 6 CRISPR clone, anti-TCHP
3.NME7 exon 8 CRISPR clone, anti-NME7
4.NME7 exon 8 CRISPR clone, anti-TCHP

## Sheet: Suppl. Figure S8f
Supplementary figure S8f. Quantifications of cilia in cycling RPE1 wt or NME7 CRISPR clones
										Anova: Single factor
	RPE1 wt	RPE1 NME7 KO exon 1 cl. 26	RPE1 NME7 KO exon 6 cl. 42	RPE1 NME7 KO exon 8 cl. 11	RPE1 wt	RPE1 NME7 KO exon 1 cl. 11	RPE1 NME7 KO exon 6 cl. 42	RPE1 NME7 KO exon 8 cl. 26
Experiment 1	0	20	44	24	Mean	Mean	Mean	Mean		Summary
Experiment 2	0	20	32	16	0	21.3333	34	22.6667		Groups	Number	Sum	Mean	Variance
Experiment 3	0	24	26	28	STD	STD	STD	STD		RPE1 wt	3	0	0	0
					0	2.3094	9.16515	6.1101		RPE1 NME7 KO exon 1 cl. 11	3	64	21.3333	5.33333
	1	2	3	4						RPE1 NME7 KO exon 6 cl. 42	3	102	34	84
	1	2	3	4						RPE1 NME7 KO exon 8 cl. 26	3	68	22.6667	37.3333
	1	2	3	4
	1	2	3	4
										ANOVA
										Source of variance	SS	df	MK	F	P-value	F crit
Cell line	Exp1	Exp2	Exp3	T-test wt vs. Exon 1 p-value	T-test wt vs. Exon 6 p-value	T-test wt vs. Exon 8 p-value				Between groups	1811.67	3	603.889	19.0702	0.000529337	4.06618
RPE1 wt	0	0	0	8.92165e-05						Within groups	253.333	8	31.6667
RPE1 NME7 KO exon 1 cl. 26	20	20	24		0.00301638
RPE1 NME7 KO exon 6 cl. 42	44	32	26							Total	2065	11
RPE1 NME7 KO exon 8 cl. 11	24	16	26			0.00197091
										ALPHA
										Test	Alpha
										ANOVA	0.05
										Post-hoc test (Bonferroni corrected)	0.0125

## Sheet: Suppl. Figure S8h
Supplementary figure S8h. Quantifications of cell cycle profiles for NME7 CRISPR clones
	RPE1 wt			RPE1 NME7 KO exon 8 cl. 26				RPE1 wt			RPE1 NME7 KO exon 8 cl. 26
	G1	S	G2	G1	S	G2		G1	S	G2	G1	S	G2
								Mean			Mean
Experiment 1	71.5	7.1	21.4	87	2.7	10.3		71.2667	7.83333	20.9	87	1.76667	11.2333
Experiment 2	69.4	8.4	22.2	85.8	0.8	13.4		STD			STD
Experiment 3	72.9	8	19.1	88.2	1.8	10		1.76163	0.665833	1.60935	1.2	0.950438	1.88237
T-test wt vs. NME7 CRISPR exon 8
	G1	S	G2
P-value	0.000231005	0.011261	0.00276524

[truncated: 2 more sheets: Suppl. Figure S8k, Suppl. Figure S8l]
